# Supplementary material for: An Observational Study of Skeletal Malformations in Four Semi-Intensively Reared Carp Species
Source: Vet Sci. 2024 Jan 12;11(1):30. doi: 10.3390/vetsci11010030 (PMC10819420; doi:10.3390/vetsci11010030)
Supplement: Supplementary file 1 [file vetsci-11-00030-s001.zip]

Archive with 1 entries (1 files):
- Data S1.xlsx
