# Supplementary material for: An Observational Study of Skeletal Malformations in Four Semi-Intensively Reared Carp Species
Source: Vet Sci. 2024 Jan 12;11(1):30. doi: 10.3390/vetsci11010030 (PMC10819420; doi:10.3390/vetsci11010030)
Supplement: Supplementary file 1 [file vetsci-11-00030-s001.zip › Data S1.xlsx]

## Sheet: Anomalies and relevant codes
	Code	Description
Region	A	Cephalic vertebrae (carrying epipleural ribs)
	B	Pre-haemal vertebrae (carrying epipleural and pleural ribs and open haemal arch, without haemal spine)
	C	Haemal vertebrae (with haemal arch closed by haemal spine)
	D	Caudal vertebrae (with haemal and neural arches closed by modified spines)
	E	Pectoral fin
	F	Anal fin
	G	Caudal fin
	H	Dorsal spines
	I	Dorsal soft rays
	L	Pelvic fin
	Code	Description
Anomalies	1	Kyphosis
	2	Lordosis
	3	Vertebral fusion
	4	Vertebral anomaly (shape anomaly, ossification ridges, marked reduction in length or elongation, intervertebral bony plate)
	5	Anomalous neural arch and/or spine
	6	Anomalous haemal arch and/or spine
	7	Anomalous rib
	8	Anomalous pterygiophores (anomalous, absent, fused, supernumerary)
	9	Anomalous hypural (anomalous, absent, fused, supernumerary)
	10	Anomalous epural (anomalous, absent, fused, supernumerary)
	11	Anomalous ray (anomalous, absent, fused, supernumerary)
	12	Swim bladder anomaly
	13	Presence of calculi in the urinary ducts
	14	Anomalous maxillary and/or pre-maxillary
	15	Anomalous dentary
	16	Other cephalic deformities (glossohyal, neurocranium, ..)
	17L/R	Anomalous left/right opercular plate
	17*L/R	Anomalous, absent, fused branchiostegal ray
	18	Predorsal bones anomalies
	19	Hypural with decalcifications
	20	Decalcified pterygophore
	21	Anomalous epipleural ribs
	22	Anomalous dorsal ribs
	23	Anomalous pleural ribs
	24 L/R	Decalcified left/right opercular plate
	25	Epural with decalcifications
	26	Supernumerary bone
	27	Decalcified urostyle
	28	Decalcified vertebrae
	29	Anomalous postcleithrum
	S	Scoliosis
	Cl L/R	Anomalous left/right cleithrum
	Cor L/R	Anomalous left/right coracoid

## Sheet: common carp
Species: common carp Cyprinus carpio			Number of each type of anomaly observed in common carp fingerlings
Fish number	Total Length (TL, mm)	Standard Length (SL, mm)	AS	A1	A2	A3	A4	A5	A6	BS	B1	B2	B3	B4	B5	B6	CS	C1	C2	C3	C4	C5	C6	DS	D1	D2	D3	D4	D5	D6	G9	G10	14	15	16	18	H8	I8	F8	26
1	23	17									1			2		2					1	1				1		2	1	1
2	23	17																			2								1
3	32	24			1																								1
4	24	18																										2	1
5	29	22
6	24	18
7	30	22			1
8	25	19																																				1
9	19	14						4																				1
10	22	16									1																	1	1
11	18	13			1	1	1	1																		1		1	1	1
12	20	15																										1	1	1
13	30	22						1
14	33	24																			1							2	1
15	31	23																1			3								1
16	31	23						2	1
17	28	21																										1	1
18	28	21						1							1						1	1						2	2
19	31	23														1													1	1
20	26	19																		1	1		2			1		1	1	1
21	31	23																		1	3	1	3					1	1	1
22	30	22																			1		2					1	2	2										1
23	24	19																					1															1	1
24	23	17												1	1													2	1	1
25	24	18																										1		1
26	32	24																													1
27	32	24																		1
28	33	25																												1
29	19	14														1					3							3	2			1
30	23	18						1																					1	1								1	1
31	26	19																					2
32	29	22
33	28	21
34	26	19																											1
35	31	24													1																							1
36	30	22
37	27	20
38	32	24																			1		1					1		1
39	31	24
40	31	23														1
41	29	22																			1
42	33	24
43	31	23																		1			1							1
44	34	25
45	32	24																											1		1
46	36	27
47	35	26																											1
48	36	27
49	35	26																		1								1	1	1
50	37	28
51	35	27
52	35	26																			1							1
53	33	24																				1						2	1

## Sheet: silver carp 
Species: silver carp Hypophthalmichthys molitrix			Number of each type of anomaly observed in silver carp fingerlings
Fish number	Total Length (TL, mm)	Standard Length (SL, mm)	NOR	AS	A1	A2	A3	A4	A5	A6	BS	B1	B2	B3	B4	B5	B6	CS	C1	C2	C3	C4	C5	C6	DS	D1	D2	D3	D4	D5	D6	G9	G10	14	15	16	18	H8	I8	F8	26
1	29	22														3							1
2	19	15			1		1							1		9														1
3	22	17							1						1	1
4	22	17																												1
5	21	16							1
6	18	14							1							1	1							3
7	17	13			1	1	3	6	5							10	3						1					1		1	1
8	22	16					1		7							6
9	21	16					1	2	3							9														1
10	20	17							2							1			1											2	1
11	24	18					3	4	4						1															1
12	24	18							7			1			8	8	7		1			4	8	4						1
13	19	14							3			1		1	5	4														1
14	20	15					1		5					1	4	4	1						1							1
15	21	16							3					1		6														1
16	23	17																												1
17	21	16					1	2	6					2	2	11	5						1							1
18	21	16														5							1							1
19	19	14							5					1	1	5							2	1						1
20	22	17						1	7			1		4	2	12	5													1
21	22	17					1		1					5		11	4						10	4					2	1	1
22	24	18														1
23	21	16							1
24	23	18																												1
25	23	18	1
26	23	18														1														1
27	24	18	1
28	17	13					1		3					2	4	6	2				1	1	4	1						1
29	20	15																												1
30	24	18														2	1						3							1
31	20	16			1											1					2	1	3	3						1
32	19	15																												1
33	20	16																												1	1									1
34	19	14					1		6					1	3	13	6						2
35	20	15							6				1	2	3	8	2												1	1
36	19	15				1	2	3	7							2														1	1
37	28	22																												1
38	22	17					1	1	6							12							7
39	22	17						1																						1
40	25	19														2					1			2						1
41	20	15					1	1	4					1	1	8					1	4	7						2
42	20	15				1										4														1
43	21	16							2								1
44	22	17				1																						1		1	1
45	22	17					1		7								6													1
46	20	15					1		5						1	2														1
47	20	15					2	3	6						2	4						3	2	4
48	22	17	1
49	22	17							1																					1
50	19	15														2														1
51	21	16											1			1						1							3	2		1
52	23	18							3							2														2
53	21	16					1	1	7							1														2
54	30	23	1
55	24	18																												2		1
56	20	15					1	1	7																				1	2
57	22	17						2	2						3	9													2	2	1
58	21	16					1	1						2	2	6								1					1	1
59	21	16														5						3	7	7	1			2	3	3	3	1	1
60	20	15				1	4	1	5					1	1	4							1						2	1
61	20	15					1		7					3	3	12							3	1						1
62	21	16														4							1							2
63	21	16							1							4												1	1	1	1
64	22	17							1							1
65	21	16					2		6							9
66	23	18																												2
67	21	16				1																							2	1
68	22	17	1
69	21	16																												1
70	24	19														1
71	20	15													2	2														2
72	23	18								6	1			3	10	12	10				3	10	14	14					1	2
73	22	17	1
74	21	16							6					1	2	7														2
75	21	16																												1
76	23	18							1																				1	1	1	1
77	21	16					1	2	5					1	3	6
78	22	17																												1
79	22	17					1		3					1	1	10							1
80	21	16					1	1	6					1		5							3	5					2	1
81	22	17																											1	1
82	24	19					1		3							3							1						1
83	21	16					1	1	4						1	1							6						2	1
84	22	17							2							2													1	2
85	23	18							1							8														1
86	22	17							1							1

## Sheet: grass carp 
Species: grass carp Ctenopharyngodon idella			Number of each type of anomaly observed in grass carp fingerlings
Fish number	Total Length (TL, mm)	Standard Length (SL, mm)	AS	A1	A2	A3	A4	A5	A6	BS	B1	B2	B3	B4	B5	B6	CS	C1	C2	C3	C4	C5	C6	DS	D1	D2	D3	D4	D5	D6	G9	G10	14	15	16	18	H8	I8	F8	26
1	38	29						2							8	1							3						1
2	33	26					1	9						2	5					1		4	6									1
3	30	23						8							11							4	5					2	2	2		1
4	33	26				2	2	9					2	2	5					1	2	7	3						1
5	31	23				1		7					1		4	3					2		1						2	2
6	31	24												2	6	3				1	3	3	3					1	2
7	33	25						7					1		5													1	2
8	33	25					1	6	1						4													1	2		1
9	26	19						7					2		9	3						1	3						1		1
10	33	25				1		9							2						3								2
11	31	23		1			3	6							5																			1
12	33	25						3					1	2	5	5				2	1	5	5						2										1
13	35	27			1	1		6					1		11	1						6	2
14	29	22				2		7					3	3	12	4						1						2	2
15	34	26		1		1	2	5							8								1
16	35	27						8					7		15	6				1	2	4	3									1
17	33	25				3	2	7					3	3	12							3	5						2	2
18	32	23		1		2		7					5	6	13					10		10	10					2	3	1
19	33	25						6							2
20	35	26				2		7						7	13	4		1		4	8	12	12				1	1	3										1
21	36	27			1			4					1		7								2						1
22	35	26						2						1	5													1	1
23	32	25			1										10			1			4	9	2						2
24	33	26				1		4					2	1	8			1											1											1
25	36	28						2							2													2	2
26	32	25						4					2	3	8						1							1	2
27	35	27						1							3					4	2	5	4					1
28	35	26				3	8	9					1	3	5					1	1							1	1
29	33	25						1							10														1
30	33	25						7					1	1	9	4		1		3	3	8	11				1
31	34	26						1						1								1	2
32	32	25						5					2	6	14			1		2	13	14	10					3	2	2
33	36	27					1	6					1	3	11
34	36	27				1		3							1						1		4
35	33	25				1	2	7					6	8	14	9						1	2						1
36	35	27						8					1	5	7													2	1
37	37	28						7							7						1		2						1
38	37	29						3					1	1	8														1	1
39	37	28				1	2	9							2	4							1					1	1
40	36	28						1							2														1
41	35	27				1	2	7					3	4	9					1	1	3	4				1	1	2	2
42	35	27						8							6														1
43	36	27				1		8					1		1								5					2	1
44	25	19

## Sheet: bighead carp 
Species: bighead carp Hypophthalmichthys nobilis			Number of each type of anomaly observed in bighead carp fingerlings
Fish number	Total Length (TL, mm)	Standard Length (SL, mm)	AS	A1	A2	A3	A4	A5	A6	BS	B1	B2	B3	B4	B5	B6	CS	C1	C2	C3	C4	C5	C6	DS	D1	D2	D3	D4	D5	D6	G9	G10	14	15	16	18	H8	I8	F8	26
1	36	27						2					1		7	1							4						1	1										17
2	30	22						1							7													1	1	1										11
3	29	22						7					4	6	13	5						1	1																	37
4	29	22						1																				1	1											3
5	38	29						2													3	5	8			1		3		2	1									25
6	37	28						1							1								3					2	1	1		1								10
7	30	23													7							1																		8
8	32	24																										1	2	1										4
9	33	24													3					1		7					1	1	2											15
10	32	24						1							1													2	1											5
11	33	25						1																				1	1											3
12	33	24						4																				1	1											6
13	35	26											1	2	2	2													1											8
14	31	23													4							3							1	1										9
15	21	16						1							1													1	1											4
16	28	21						2																				2	3	1										8
17	21	16						1																					3	1										5
18	25	20						1														2							1											4
19	19	14				1	2	3					5	6	1					1		9	2						1											31
20	35	26						2							1														1											4
21	35	26													4	1							3																	8
22	35	27													1							1						1	2											5
23	35	26													3													1	2											6
24	39	29						1							1														1											3
25	39	29						2													1		1					3	1	2										10
26	35	26						3															2						1											6
27	40	30
28	37	28						3					5	4	10	7					4	10	8					1	2											54
29	37	28													2	1					2		4					2	2	1										14
30	38	29													5	1																								6
31	41	31													3														2											5
32	39	29													5	1					1	4						2	3										1	17
33	41	31																											2											2
34	37	28																										1	1	2										4
35	40	30						1							6	2							6					1	1									1		18
36	39	29						1														1	1																	3
37	37	28													2													2	3	1										8
38	40	30																											1	1										2
39	40	30						2					4	4	5	5												1	2	2									1	26
40	43	33
